# Supplementary material for: Identification of New GSK3β Inhibitors through a Consensus Machine Learning-Based Virtual Screening
Source: Int J Mol Sci. 2023 Dec 7;24(24):17233. doi: 10.3390/ijms242417233 (PMC10743990; doi:10.3390/ijms242417233)
Supplement: Supplementary file 1 [file ijms-24-17233-s001.zip]

Archive with 1 entries (1 files):
- ijms-2744764-supplementary.pdf
